# Supplementary material for: Wearable Noninvasive Glucose Sensor Based on CuxO NFs/Cu NPs Nanocomposites
Source: Sensors (Basel). 2023 Jan 7;23(2):695. doi: 10.3390/s23020695 (PMC9865846; doi:10.3390/s23020695)
Supplement: Supplementary file 1 [file sensors-23-00695-s001.zip]

Archive with 1 entries (1 files):
- sensors-2130952-supplementary.pdf
